# Supplementary material for: Colloidal Quantum Dot Nanolithography: Direct Patterning via Electron Beam Lithography
Source: Nanomaterials (Basel). 2023 Jul 20;13(14):2111. doi: 10.3390/nano13142111 (PMC10384559; doi:10.3390/nano13142111)
Supplement: Supplementary file 1 [file nanomaterials-13-02111-s001.zip]

Archive with 1 entries (1 files):
- nanomaterials-2506538-supplementary.pdf
